# Supplementary material for: Facile Fabrication of Highly Efficient Chitosan-Based Multifunctional Coating for Cotton Fabrics with Excellent Flame-Retardant and Antibacterial Properties
Source: Polymers (Basel). 2024 May 16;16(10):1409. doi: 10.3390/polym16101409 (PMC11125217; doi:10.3390/polym16101409)
Supplement: Supplementary file 1 [file polymers-16-01409-s001.zip]

Archive with 1 entries (1 files):
- polymers-2990253-supplementary.pdf
